# Supplementary material for: Synthesis, Spectroscopy, Light Stability, Single-Crystal Analysis, and In Vitro Cytotoxic Activity on HepG2 Liver Cancer of Two Novel Silver(I) Complexes of Miconazole
Source: Int J Mol Sci. 2020 May 21;21(10):3629. doi: 10.3390/ijms21103629 (PMC7279231; doi:10.3390/ijms21103629)
Supplement: Supplementary file 1 [file ijms-21-03629-s001.zip]

Archive with 4 entries (2 files):
- ijms-797936 supplementary/
- ijms-797936 supplementary/supplementary files/
- ijms-797936 supplementary/supplementary files/checkcif-Ag-complexes-miconazole.pdf
- ijms-797936 supplementary/supplementary files/revised Supplementary Materials ijms-797936.pdf
